# Supplementary material for: Insight into the Mode of Action of 8-Hydroxyquinoline-Based Blockers on the Histamine Receptor 2
Source: Biosensors (Basel). 2023 May 23;13(6):571. doi: 10.3390/bios13060571 (PMC10295836; doi:10.3390/bios13060571)
Supplement: Supplementary file 1 [file biosensors-13-00571-s001.zip]

Archive with 1 entries (1 files):
- biosensors-2321722-supplementary.pdf
